# Supplementary material for: Efficacy and Safety of Insulin Degludec/Insulin Aspart Compared with a Conventional Premixed Insulin or Basal Insulin: A Meta-Analysis
Source: Metabolites. 2021 Sep 18;11(9):639. doi: 10.3390/metabo11090639 (PMC8470485; doi:10.3390/metabo11090639)
Supplement: Supplementary file 1 [file metabolites-11-00639-s001.zip]

Archive with 1 entries (1 files):
- metabolites-1352952-supplementary.pdf
